# Supplementary material for: Interpretable survival prediction for colorectal cancer using deep learning
Source: NPJ Digit Med. 2021 Apr 19;4:71. doi: 10.1038/s41746-021-00427-2 (PMC8055695; doi:10.1038/s41746-021-00427-2)
Supplement: Supplementary file 3 — Supplementary Data 3 [file 41746_2021_427_MOESM3_ESM.zip]

Archive with 4 entries (4 files):
- assessment_patches_TAF.pdf
- __MACOSX/._assessment_patches_TAF.pdf
- assessment_patches_non-TAF.pdf
- __MACOSX/._assessment_patches_non-TAF.pdf
